# Supplementary material for: New Resources for the Specific and Sensitive Detection of the Emerging Tomato Brown Rugose Fruit Virus
Source: Viruses. 2021 Aug 25;13(9):1680. doi: 10.3390/v13091680 (PMC8473139; doi:10.3390/v13091680)
Supplement: Supplementary file 1 [file viruses-13-01680-s001.zip]

Archive with 1 entries (1 files):
- viruses-1304013-supplementary.pdf
